# Supplementary material for: Inter-paralog amino acid inversion events in large phylogenies of duplicated proteins
Source: PLoS Comput Biol. 2022 Apr 4;18(4):e1010016. doi: 10.1371/journal.pcbi.1010016 (PMC9009777; doi:10.1371/journal.pcbi.1010016)
Supplement: S1 Table — The output of DIRphy for the sites of the phylogeny of fish EGFR in which the score is higher than the 99% percentile of the simulated evolution experiment (>0.07). The grouping of species was set to be Cypriniformes vs all other fish. “Pos” shows the residue in the reference EGFRa, “Other pos” shows the residue in the reference EGFRb. “Conservation” shows the site conservation (identity) for all EGFRa or EGFRb in the MSA jointly. The reference species for this analysis was set to S anshuiensis. (XLSX) [file pcbi.1010016.s008.xlsx]

## Sheet: S1_Table
pos	residue	pos_residue	other_pos	score	conservation
104	L	104L	M	0.101951	0.77-0.9
137	Q	137Q	E	0.251583	0.74-0.73
214	Q	214Q	E	0.152081	0.71-0.77
253	L	253L	V	0.118721	0.68-0.89
275	R	275R	P	0.0870365	0.4-0.27
292	P	292P	S	0.139273	0.46-0.45
309	K	309K	T	0.121646	0.33-0.45
387	A	387A	V	0.0980017	0.5-0.88
423	G	423G	N	0.233451	0.48-0.59
438	V	438V	I	0.132215	0.88-0.82
491	S	491S	T	0.23169	0.66-0.59
506	V	506V	I	0.226716	0.88-0.94
520	H	520H	F	0.178595	0.38-0.48
558	A	558A	P	0.0715249	0.37-0.39
609	R	609R	K	0.0729794	0.74-0.91
811	I	811I	V	0.267268	0.91-0.89
967	-	967-	D	0.132954	0.0-0.0
1161	-	1161-	I	0.136032	0.0-0.0
1229	-	1229-	T	0.16858	0.0-0.0
