# Supplementary material for: Inter-paralog amino acid inversion events in large phylogenies of duplicated proteins
Source: PLoS Comput Biol. 2022 Apr 4;18(4):e1010016. doi: 10.1371/journal.pcbi.1010016 (PMC9009777; doi:10.1371/journal.pcbi.1010016)
Supplement: S2 Table — The EGFRa and EGFRb gene annotations was collected in ENSEMBL genome browser for the two copies in Clupea harengus (herring, cypriniformes) and Oryzias latipes (medaka). The table shows the respective sequence identity of the genes alignments, the Gene Order Conservation (GOC) score, and the Whole Genome Alignment (WGA) score. The GOC score represents how many of the shared neighboring genes are preserved with the same order, while the WGA score is a measure of the similarity that considers parts of the non-coding sequence. A full description of how the scores are calculated can be found on the ENSEMBL website. (XLSX) [file pcbi.1010016.s009.xlsx]

## Sheet: S2_Table
herring vs tilapia	%identity T	%identity Q	GOC score	WGA coverage		herring vs medaka	%identity T	%identity Q	GOC score	WGA coverage
egfra	70.56	69.93	75	0		egfra	70.89	69.02	75	94.21
egfrb	62.96	60	0	0		egfrb	60.62	58.46	0	80.92
